# Supplementary material for: Synergistic antibacterial photodynamic therapy of lysine-porphyrin conjugate and metal ions combination against Candida albicans and Mycobacterium tuberculosis
Source: Front Pharmacol. 2025 Jul 31;16:1626193. doi: 10.3389/fphar.2025.1626193 (PMC12350416; doi:10.3389/fphar.2025.1626193)
Supplement: Supplementary file 1 [file Table1.xlsx]

## Sheet: Sheet1
Strain Number	Name	Gender	Age	Specimen type	Cultivation results	Antimicrobial susceptibility test results	Molecular results	Identification results of the strain	Clinical diagnosis
22	Li **	Male	59	Phlegm	Mycobacterium	Isoniazid and rifampicin (R)	GenXper positive, highly resistant to rifampicin	Mycobacterium tuberculosis complex	Drug-resistant pulmonary tuberculosis
26	Zhou **	Male	36	Phlegm	Mycobacterium	Isoniazid and rifampicin (R)	GenXper positive, moderately resistant to rifampicin	Mycobacterium tuberculosis complex	Secondary pulmonary tuberculosis
63	Wu **	Female	42	Irrigation fluid	Mycobacterium	Isoniazid and rifampicin (S)	GenXper positive, lowly sensitive to rifampicin	Mycobacterium tuberculosis complex	Secondary bronchial tuberculosis
64	Yang **	Male	60	Phlegm	Mycobacterium	Isoniazid and rifampicin (S)	GenXper positive, moderately sensitive to rifampicin	Mycobacterium tuberculosis complex	Pulmonary tuberculosis
